# Supplementary material for: Potential pathogens drive ARGs enrichment during biofilms formation on environmental surfaces
Source: ISME Commun. 2024 Apr 2;5(1):ycaf057. doi: 10.1093/ismeco/ycaf057 (PMC12016037; doi:10.1093/ismeco/ycaf057)
Supplement: Dataset_1_ycaf057 [file dataset_1_ycaf057.xlsx]

## Sheet: Sheet1
Table The self-constructed database of human pathogenic bacteria (HPB) list
Abiotrophia defectiva
Achromobacter denitrificans
Achromobacter piechaudii
Achromobacter xylosoxidans
Acidaminococcus fermentans
Acinetobacter baumannii
Acinetobacter baylyi
Acinetobacter bereziniae
Acinetobacter bouvetii
Acinetobacter calcoaceticus
Acinetobacter guillouiae
Acinetobacter gyllenbergii
Acinetobacter haemolyticus
Acinetobacter indicus
Acinetobacter johnsonii
Acinetobacter junii
Acinetobacter lwoffii
Acinetobacter marinus
Acinetobacter nosocomialis
Acinetobacter oleivorans
Acinetobacter parvus
Acinetobacter pittii
Acinetobacter puyangensis
Acinetobacter radioresistens
Acinetobacter schindleri
Acinetobacter seifertii
Acinetobacter septicus
Acinetobacter soli
Acinetobacter tjernbergiae
Acinetobacter ursingii
Acinetobacter variabilis
Acinetobacter venetianus
Actinobacillus equuli
Actinobacillus hominis
Actinobacillus lignieresii
Actinobacillus pleuropneumoniae
Actinobacillus suis
Actinobacillus ureae
Actinomyces gerencseriae
Actinomyces israelii
Actinomyces naeslundii
Actinomyces viscosus
Aerococcus viridans
Aeromonas bestiarum
Aeromonas caviae
Aeromonas dhakensis
Aeromonas enteropelogenes
Aeromonas hydrophila
Aeromonas popoffii
Aeromonas salmonicida
Aeromonas sanarellii
Aeromonas simiae
Aeromonas sobria
Aeromonas taiwanensis
Aeromonas veronii
Aeromonas veronii bv. Sobria
Agathobacter rectalis
Aggregatibacter actinomycetemcomitans
Aggregatibacter aphrophilus
Aggregatibacter segnis
Alcaligenes faecalis
Alcaligenes faecalis subsp. faecalis
Aliarcobacter butzleri
Aliarcobacter cryaerophilus
Allofrancisella guangzhouensis
Alloprevotella tannerae
Amycolatopsis orientalis
Anaerococcus lactolyticus
Anaerococcus prevotii
Anaerococcus vaginalis
Anaplasma phagocytophilum
Arachnia propionica
Arcanobacterium haemolyticum
Atopomonas hussainii
Bacillus anthracis
Bacillus cereus
Bacillus licheniformis
Bacillus mycoides
Bacillus pumilus
Bacillus subtilis
Bacillus thuringiensis
Bacteroides caccae
Bacteroides eggerthii
Bacteroides fragilis
Bacteroides galacturonicus
Bacteroides heparinolyticus
Bacteroides ovatus
Bacteroides pectinophilus
Bacteroides stercoris
Bacteroides thetaiotaomicron
Bacteroides uniformis
Bacteroides zoogleoformans
Bartonella bacilliformis
Bartonella elizabethae
Bartonella henselae
Bartonella quintana
Bergeyella zoohelcum
Bifidobacterium animalis
Bifidobacterium dentium
Bilophila wadsworthia
Blautia producta
Bordetella avium
Bordetella bronchiseptica
Bordetella parapertussis
Bordetella pertussis
Borrelia brasiliensis
Borrelia caucasica
Borrelia crocidurae
Borrelia duttonii
Borrelia hermsii
Borrelia hispanica
Borrelia latyschewii
Borrelia mazzottii
Borrelia parkeri
Borrelia persica
Borrelia recurrentis
Borrelia turicatae
Borrelia venezuelensis
Borreliella burgdorferi
Brachyspira pilosicoli
Brevibacillus brevis
Brevundimonas alba
Brevundimonas diminuta
Brevundimonas kwangchunensis
Brevundimonas lenta
Brevundimonas naejangsanensis
Brevundimonas nasdae
Brevundimonas staleyi
Brevundimonas subvibrioides
Brevundimonas terrae
Brevundimonas vancanneytii
Brevundimonas vesicularis
Brevundimonas viscosa
Brucella anthropi
Brucella inopinata
Brucella melitensis
Burkholderia cenocepacia
Burkholderia cepacia
Burkholderia gladioli
Burkholderia mallei
Burkholderia pseudomallei
Burkholderiales bacterium
Campylobacter coli
Campylobacter concisus
Campylobacter curvus
Campylobacter fetus
Campylobacter gracilis
Campylobacter hyointestinalis
Campylobacter jejuni
Campylobacter lari
Campylobacter rectus
Campylobacter sputorum
Campylobacter upsaliensis
Campylobacter ureolyticus
Capnocytophaga canimorsus
Capnocytophaga cynodegmi
Capnocytophaga gingivalis
Capnocytophaga ochracea
Capnocytophaga sputigena
Cardiobacterium hominis
Cedecea davisae
Cedecea lapagei
Cedecea neteri
Cellulosimicrobium cellulans
Centipeda periodontii
Chlamydia caviae
Chlamydia pneumoniae
Chlamydia psittaci
Chlamydia trachomatis
Chromobacterium violaceum
Chryseobacterium balustinum
Citrobacter amalonaticus
Citrobacter braakii
Citrobacter farmeri
Citrobacter freundii
Citrobacter koseri
Citrobacter rodentium
Citrobacter sedlakii
Citrobacter werkmanii
Citrobacter youngae
Clostridioides difficile
Clostridium baratii
Clostridium botulinum
Clostridium butyricum
Clostridium chauvoei
Clostridium combesii
Clostridium fallax
Clostridium haemolyticum
Clostridium moniliforme
Clostridium novyi
Clostridium perfringens
Clostridium septicum
Clostridium sporogenes
Clostridium tertium
Clostridium tetani
Collinsella aerofaciens
Comamonas testosteroni
Corynebacterium accolens
Corynebacterium afermentans
Corynebacterium amycolatum
Corynebacterium appendicis
Corynebacterium argentoratense
Corynebacterium aurimucosum
Corynebacterium auriscanis
Corynebacterium bovis
Corynebacterium callunae
Corynebacterium camporealensis
Corynebacterium canis
Corynebacterium coyleae
Corynebacterium diphtheriae
Corynebacterium epidermidicanis
Corynebacterium flavescens
Corynebacterium freiburgense
Corynebacterium freneyi
Corynebacterium glucuronolyticum
Corynebacterium glutamicum
Corynebacterium imitans
Corynebacterium jeikeium
Corynebacterium kroppenstedtii
Corynebacterium kutscheri
Corynebacterium lipophiloflavum
Corynebacterium macginleyi
Corynebacterium marinum
Corynebacterium mastitidis
Corynebacterium minutissimum
Corynebacterium mucifaciens
Corynebacterium pilbarense
Corynebacterium propinquum
Corynebacterium pseudodiphtheriticum
Corynebacterium pseudogenitalium
Corynebacterium pseudotuberculosis
Corynebacterium simulans
Corynebacterium singulare
Corynebacterium striatum
Corynebacterium sundsvallense
Corynebacterium tuberculostearicum
Corynebacterium ulcerans
Corynebacterium urealyticum
Corynebacterium ureicelerivorans
Corynebacterium variabile
Corynebacterium vitaeruminis
Corynebacterium xerosis
Coxiella burnetii
Cronobacter condimenti
Cronobacter dublinensis
Cronobacter malonaticus
Cronobacter sakazakii
Cronobacter turicensis
Cronobacter universalis
Cutibacterium acnes
Cutibacterium avidum
Cutibacterium granulosum
Delftia acidovorans
Dermabacter hominis
Dermatophilus congolensis
Dichelobacter nodosus
Edwardsiella hoshinae
Edwardsiella tarda
Eggerthella lenta
Ehrlichia chaffeensis
Ehrlichia ewingii
Eikenella corrodens
Elizabethkingia anophelis
Elizabethkingia meningoseptica
Empedobacter brevis
Enterobacter asburiae
Enterobacter cancerogenus
Enterobacter cloacae
Enterobacter hormaechei
Enterobacter ludwigii
Enterobacteriaceae
Enterococcus asini
Enterococcus avium
Enterococcus casseliflavus
Enterococcus cecorum
Enterococcus durans
Enterococcus faecalis
Enterococcus faecium
Enterococcus gallinarum
Enterococcus hirae
Enterococcus inusitatus
Enterococcus lemanii
Enterococcus mundtii
Enterococcus raffinosus
Erysipelothrix rhusiopathiae
Escherichia coli
Escherichia fergusonii
Eubacterium brachy
Eubacterium limosum
Eubacterium multiforme
Eubacterium nodatum
Eubacterium saphenum
Eubacterium sulci
Eubacterium tenue
Ewingella americana
Faecalicatena contorta
Faecalitalea cylindroides
Falsiroseomonas frigidaquae
Fibrobacter intestinalis
Filifactor alocis
Finegoldia magna
Fluoribacter dumoffii
Fluoribacter gormanii
Francisella halioticida
Francisella persica
Francisella philomiragia
Francisella tularensis
Fusobacterium mortiferum
Fusobacterium necrophorum
Fusobacterium nucleatum
Fusobacterium periodonticum
Fusobacterium ulcerans
Fusobacterium varium
Gardnerella vaginalis
Gemella morbillorum
Gordonia amarae
Gordonia bronchialis
Gordonia rubripertincta
Gordonia sputi
Gordonia terrae
Granulicatella adiacens
Grimontia hollisae
Haemophilus ducreyi
Haemophilus haemolyticus
Haemophilus influenzae
Haemophilus parahaemolyticus
Haemophilus parainfluenzae
Hafnia alvei
Halopseudomonas aestusnigri
Halopseudomonas pachastrellae
Halopseudomonas sabulinigri
Halopseudomonas xinjiangensis
Hathewaya histolytica
Helicobacter canadensis
Helicobacter cinaedi
Helicobacter fennelliae
Helicobacter heilmannii
Helicobacter pullorum
Helicobacter pylori
Heyndrickxia coagulans
Hoylesella buccalis
Hoylesella enoeca
Hoylesella loescheii
Hoylesella oralis
Intestinibacter bartlettii
Kerstersia gyiorum
Kingella denitrificans
Kingella kingae
Klebsiella aerogenes
Klebsiella granulomatis
Klebsiella oxytoca
Klebsiella pneumoniae
Klebsiella quasipneumoniae
Klebsiella variicola
Kluyvera ascorbata
Kluyvera cryocrescens
Kosakonia cowanii
Kosakonia oryzendophytica
Lachnoanaerobaculum saburreum
Lactiplantibacillus plantarum
Lactococcus garvieae
Leclercia adecarboxylata
Legionella anisa
Legionella birminghamensis
Legionella bozemanae
Legionella cherrii
Legionella cincinnatiensis
Legionella drancourtii
Legionella dresdenensis
Legionella feeleii
Legionella gresilensis
Legionella hackeliae
Legionella jordanis
Legionella lansingensis
Legionella longbeachae
Legionella maceachernii
Legionella micdadei
Legionella oakridgensis
Legionella pneumophila
Legionella quateirensis
Legionella rubrilucens
Legionella sainthelensi
Legionella santicrucis
Legionella tucsonensis
Legionella wadsworthii
Leifsonia aquatica
Lelliottia amnigena
Leminorella grimontii
Leptospira borgpetersenii
Leptospira inadai
Leptospira interrogans
Leptospira kirschneri
Leptospira meyeri
Leptospira noguchii
Leptospira santarosai
Leptospira weilii
Leptotrichia buccalis
Leuconostoc pseudomesenteroides
Listeria ivanovii
Listeria monocytogenes
Listeria seeligeri
Listeria welshimeri
Lysinibacillus sphaericus
Malacoplasma penetrans
Mannheimia haemolytica
Megamonas hypermegale
Metamycoplasma hominis
Metamycoplasma salivarium
Micrococcus aloeverae
Micrococcus cohnii
Micrococcus luteus
Micrococcus lylae
Micrococcus terreus
Mixta calida
Mixta gaviniae
Mogibacterium timidum
Moraxella atlantae
Moraxella bovis
Moraxella catarrhalis
Moraxella caviae
Moraxella cuniculi
Moraxella lacunata
Moraxella lincolnii
Moraxella nonliquefaciens
Moraxella osloensis
Moraxella ovis
Morganella morganii
Mycobacterium asiaticum
Mycobacterium avium
Mycobacterium avium complex (MAC)
Mycobacterium barrassiae
Mycobacterium basiliense
Mycobacterium bohemicum
Mycobacterium branderi
Mycobacterium celatum
Mycobacterium colombiense
Mycobacterium conspicuum
Mycobacterium genavense
Mycobacterium gordonae
Mycobacterium haemophilum
Mycobacterium interjectum
Mycobacterium intracellulare
Mycobacterium intracellulare subsp. Chimaera
Mycobacterium kansasii
Mycobacterium leprae
Mycobacterium malmoense
Mycobacterium marinum
Mycobacterium paraense
Mycobacterium parascrofulaceum
Mycobacterium scrofulaceum
Mycobacterium shimoidei
Mycobacterium simiae
Mycobacterium szulgai
Mycobacterium tuberculosis
Mycobacterium tuberculosis variant africanum
Mycobacterium tuberculosis variant bovis
Mycobacterium ulcerans
Mycobacterium xenopi
Mycobacteroides abscessus
Mycobacteroides abscessus subsp. Massiliense
Mycobacteroides chelonae
Mycolicibacterium aubagnense
Mycolicibacterium bacteremicum
Mycolicibacterium brisbanense
Mycolicibacterium brumae
Mycolicibacterium chlorophenolicum
Mycolicibacterium chubuense
Mycolicibacterium confluentis
Mycolicibacterium cosmeticum
Mycolicibacterium diernhoferi
Mycolicibacterium doricum
Mycolicibacterium elephantis
Mycolicibacterium fluoranthenivorans
Mycolicibacterium fortuitum
Mycolicibacterium frederiksbergense
Mycolicibacterium goodii
Mycolicibacterium hippocampi
Mycolicibacterium insubricum
Mycolicibacterium iranicum
Mycolicibacterium madagascariense
Mycolicibacterium moriokaense
Mycolicibacterium mucogenicum
Mycolicibacterium murale
Mycolicibacterium neoaurum
Mycolicibacterium obuense
Mycolicibacterium pallens
Mycolicibacterium peregrinum
Mycolicibacterium phlei
Mycolicibacterium phocaicum
Mycolicibacterium porcinum
Mycolicibacterium poriferae
Mycolicibacterium rhodesiae
Mycolicibacterium senegalense
Mycolicibacterium septicum
Mycolicibacterium smegmatis
Mycolicibacterium thermoresistibile
Mycolicibacterium tokaiense
Mycolicibacterium tusciae
Mycolicibacterium vaccae
Mycolicibacterium wolinskyi
Mycoplasma haemofelis
Mycoplasmoides genitalium
Mycoplasmoides pneumoniae
Mycoplasmopsis fermentans
Myroides odoratimimus
Myroides odoratus
Naegleria fowleri
Neisseria cinerea
Neisseria elongata
Neisseria flava
Neisseria flavescens
Neisseria gonorrhoeae
Neisseria lactamica
Neisseria macacae
Neisseria meningitidis
Neisseria mucosa
Neisseria perflava
Neisseria sicca
Neisseria subflava
Neisseria weaveri
Neorickettsia sennetsu
Neoroseomonas lacus
Niallia circulans
Nocardia abscessus
Nocardia africana
Nocardia asteroides
Nocardia beijingensis
Nocardia brasiliensis
Nocardia cyriacigeorgica
Nocardia farcinica
Nocardia mexicana
Nocardia nova
Nocardia otitidiscaviarum
Nocardia pseudobrasiliensis
Nocardia transvalensis
Nocardia veterana
Odoribacter splanchnicus
Oerskovia turbata
Oligella ureolytica
Oligella urethralis
Orientia tsutsugamushi
Paenibacillus alvei
Paenibacillus macerans
Paeniclostridium sordellii
Pandoraea pnomenusa
Pantoea agglomerans
Pantoea allii
Pantoea ananatis
Pantoea eucrina
Pantoea vagans
Parabacteroides distasonis
Parabacteroides merdae
Paraburkholderia fungorum
Paraburkholderia phytofirmans
Paraclostridium bifermentans
Paracoccus alcaliphilus
Paracoccus aminophilus
Paracoccus carotinifaciens
Paracoccus denitrificans
Paracoccus huijuniae
Paracoccus lutimaris
Paracoccus marcusii
Paracoccus panacisoli
Paracoccus sediminis
Paracoccus stylophorae
Paracoccus tibetensis
Paracoccus versutus
Paracoccus yeei
Paracoccus zeaxanthinifaciens
Parascardovia denticolens
Parvimonas micra
Pasteurella aerogenes
Pasteurella caballi
Pasteurella canis
Pasteurella dagmatis
Pasteurella multocida
Pasteurella stomatis
Peptococcus niger
Peptoniphilus asaccharolyticus
Peptostreptococcus anaerobius
Phocaeicola vulgatus
Photobacterium damselae
Photobacterium damselae subsp. Damselae
Photorhabdus asymbiotica
Plesiomonas shigelloides
Pluralibacter gergoviae
Porphyromonas asaccharolytica
Porphyromonas catoniae
Porphyromonas circumdentaria
Porphyromonas endodontalis
Porphyromonas gingivalis
Porphyromonas levii
Porphyromonas macacae
Prescottella equi
Prevotella bivia
Prevotella corporis
Prevotella dentalis
Prevotella denticola
Prevotella disiens
Prevotella intermedia
Prevotella melaninogenica
Prevotella nigrescens
Prevotella veroralis
Proteus hauseri
Proteus mirabilis
Proteus penneri
Proteus vulgaris
Providencia alcalifaciens
Providencia rettgeri
Providencia stuartii
Pseudomonas aeruginosa
Pseudomonas alcaligenes
Pseudomonas anguilliseptica
Pseudomonas azotoformans
Pseudomonas baetica
Pseudomonas benzenivorans
Pseudomonas cichorii
Pseudomonas costantinii
Pseudomonas fluorescens
Pseudomonas fragi
Pseudomonas graminis
Pseudomonas guineae
Pseudomonas hunanensis
Pseudomonas indoloxydans
Pseudomonas knackmussii
Pseudomonas koreensis
Pseudomonas lundensis
Pseudomonas mendocina
Pseudomonas monteilii
Pseudomonas moorei
Pseudomonas oleovorans
Pseudomonas oryzihabitans
Pseudomonas peli
Pseudomonas plecoglossicida
Pseudomonas poae
Pseudomonas pohangensis
Pseudomonas psychrophila
Pseudomonas psychrotolerans
Pseudomonas putida
Pseudomonas reinekei
Pseudomonas resinovorans
Pseudomonas synxantha
Pseudomonas taetrolens
Pseudonocardia autotrophica
Pseudoramibacter alactolyticus
Pseudoroseomonas aestuarii
Pseudoroseomonas cervicalis
Pseudoroseomonas ludipueritiae
Psychrobacter phenylpyruvicus
Rahnella aquatilis
Ralstonia insidiosa
Ralstonia pickettii
Raoultella ornithinolytica
Rhodococcus erythropolis
Rhodococcus fascians
Rhodococcus rhodnii
Rhodococcus rhodochrous
Ricinus communis
Rickettsia africae
Rickettsia akari
Rickettsia australis
Rickettsia conorii
Rickettsia felis
Rickettsia honei
Rickettsia japonica
Rickettsia massiliae
Rickettsia montanensis
Rickettsia prowazekii
Rickettsia rickettsii
Rickettsia sibirica
Rickettsia typhi
Rodentibacter pneumotropicus
Roseomonas aerilata
Roseomonas gilardii
Roseomonas mucosa
Rothia dentocariosa
Saccharomonospora viridis
Saccharopolyspora rectivirgula
Salmonella bongori
Salmonella enterica
Salmonella enterica subsp. enterica serovar Enteritidis
Salmonella enterica subsp. enterica serovar Paratyphi A
Salmonella enterica subsp. enterica serovar Typhi
Salmonella enterica subsp. enterica serovar Typhimurium
Schaalia georgiae
Schaalia meyeri
Schaalia odontolytica
Schaalia radingae
Schaalia turicensis
Sebaldella termitidis
Segatella buccae
Segatella oris
Segatella oulorum
Selenomonas artemidis
Selenomonas dianae
Selenomonas flueggei
Selenomonas infelix
Selenomonas noxia
Serratia ficaria
Serratia fonticola
Serratia grimesii
Serratia liquefaciens
Serratia marcescens
Serratia myotis
Serratia nematodiphila
Serratia odorifera
Serratia plymuthica
Serratia proteamaculans
Serratia rubidaea
Shewanella putrefaciens
Shigella boydii
Shigella dysenteriae
Shigella flexneri
Shigella sonnei
Sphingomonas adhaesiva
Sphingomonas aerolata
Sphingomonas alpina
Sphingomonas aquatilis
Sphingomonas astaxanthinifaciens
Sphingomonas daechungensis
Sphingomonas dokdonensis
Sphingomonas echinoides
Sphingomonas endophytica
Sphingomonas faeni
Sphingomonas ginsenosidimutans
Sphingomonas ginsenosidivorax
Sphingomonas glacialis
Sphingomonas guangdongensis
Sphingomonas humi
Sphingomonas hunanensis
Sphingomonas insulae
Sphingomonas kaistensis
Sphingomonas koreensis
Sphingomonas kyeonggiensis
Sphingomonas kyungheensis
Sphingomonas leidyi
Sphingomonas melonis
Sphingomonas mucosissima
Sphingomonas panni
Sphingomonas paucimobilis
Sphingomonas roseiflava
Sphingomonas sanxanigenens
Sphingomonas yunnanensis
Sphingorhabdus planktonica
Staphylococcus arlettae
Staphylococcus aureus
Staphylococcus capitis
Staphylococcus caprae
Staphylococcus carnosus
Staphylococcus cohnii
Staphylococcus condimenti
Staphylococcus epidermidis
Staphylococcus equorum
Staphylococcus haemolyticus
Staphylococcus hominis
Staphylococcus hyicus
Staphylococcus intermedius
Staphylococcus lugdunensis
Staphylococcus nepalensis
Staphylococcus pasteuri
Staphylococcus petrasii
Staphylococcus pettenkoferi
Staphylococcus piscifermentans
Staphylococcus saprophyticus
Staphylococcus warneri
Staphylococcus xylosus
Stenotrophomonas acidaminiphila
Stenotrophomonas chelatiphaga
Stenotrophomonas maltophilia
Stenotrophomonas rhizophila
Streptobacillus moniliformis
Streptococcus acidominimus
Streptococcus agalactiae
Streptococcus anginosus
Streptococcus canis
Streptococcus constellatus
Streptococcus criceti
Streptococcus dysgalactiae
Streptococcus equi
Streptococcus equi subsp. Zooepidemicus
Streptococcus equinus
Streptococcus gallolyticus
Streptococcus gordonii
Streptococcus infantarius
Streptococcus iniae
Streptococcus intermedius
Streptococcus lutetiensis
Streptococcus milleri
Streptococcus mitis
Streptococcus mutans
Streptococcus oralis
Streptococcus oralis subsp. Tigurinus
Streptococcus pneumoniae
Streptococcus pseudopneumoniae
Streptococcus pyogenes
Streptococcus salivarius
Streptococcus sanguinis
Streptococcus sobrinus
Streptococcus suis
Streptococcus uberis
Streptococcus urinalis
Streptococcus viridans
Stutzerimonas balearica
Stutzerimonas stutzeri
Stutzerimonas xanthomarina
Stutzerimonas zhaodongensis
Sutterella wadsworthensis
Suttonella indologenes
Tannerella forsythia
Tatumella ptyseos
Thomasclavelia ramosa
Thomasclavelia spiroformis
Treponema pallidum
Tropheryma whipplei
Trueperella bernardiae
Trueperella pyogenes
Tsukamurella inchonensis
Tsukamurella paurometabola
Tsukamurella pulmonis
Tsukamurella tyrosinosolvens
Ureaplasma parvum
Ureaplasma urealyticum
Veillonella atypica
Veillonella dispar
Veillonella parvula
Vibrio alginolyticus
Vibrio cholerae
Vibrio cincinnatiensis
Vibrio fluvialis
Vibrio furnissii
Vibrio metschnikovii
Vibrio mimicus
Vibrio parahaemolyticus
Vibrio vulnificus
Winkia neuii
Wohlfahrtiimonas chitiniclastica
Wolinella succinogenes
Xylanibacter ruminicola
Yersinia bercovieri
Yersinia enterocolitica
Yersinia frederiksenii
Yersinia intermedia
Yersinia kristensenii
Yersinia mollaretii
Yersinia pestis
Yersinia pseudotuberculosis
Yersinia rohdei
Yersinia ruckeri
